# Supplementary material for: Dielectrophoresis-Based Selective Droplet Extraction Microfluidic Device for Single-Cell Analysis
Source: Micromachines (Basel). 2023 Mar 22;14(3):706. doi: 10.3390/mi14030706 (PMC10058699; doi:10.3390/mi14030706)
Supplement: Supplementary file 1 [file micromachines-14-00706-s001.zip]

Archive with 7 entries (6 files):
- Supplymentary Video/
- Supplymentary Video/S3.mp4
- __MACOSX/Supplymentary Video/._S3.mp4
- Supplymentary Video/S2.mp4
- __MACOSX/Supplymentary Video/._S2.mp4
- Supplymentary Video/S1.mp4
- __MACOSX/Supplymentary Video/._S1.mp4
